# Supplementary material for: Dominance of Deleterious Alleles Controls the Response to a Population Bottleneck
Source: PLoS Genet. 2015 Aug 28;11(8):e1005436. doi: 10.1371/journal.pgen.1005436 (PMC4552954; doi:10.1371/journal.pgen.1005436)
Supplement: S1 Data — Here we present lists of genes used in our analysis: A list of all genes annotated with human-free PolyPhen2 [36], all genes annotated as Autosomal Recessive (AR) in the Clinical Genomics Database (CGD) [40], genes that appear in the Human Gene Mutation Database (HGMD) with diseases with “autosomal recessive” in the name [38], hearing loss genes annotated as AR by the Laboratory for Molecular Medicine (LMM) [39], and a combined list of HGMD and hearing loss genes. (XLSX) [file pgen.1005436.s004.xlsx]

## Sheet: all genes with chimp annotation
MIER1
IPO9
MAP1LC3C
POU3F1
CD160
PMF1
PTP4A2
HPCA
NPR1
TMEM125
CNTN2
PRPF3
CENPL
OR11L1
DNAJB4
ZMYM6NB
RABGGTB
BSDC1
LCE1E
SPHAR
RBMXL1
CHTOP
HES2
C1orf96
NKAIN1
LPAR3
SHE
PFKFB2
CLIC4
KCNA3
MCOLN3
SKI
SZT2
TAL1
CCT3
SYT11
HFE2
MRPS21
KLHL20
SRM
HDAC1
CHRM3
RIMKLA
STX6
KAZN
C1orf86
HIST2H2BE
UQCRH
NSUN4
OR2T33
DFFB
IRF2BP2
SFPQ
CA14
CD55
ATP6V0B
SAMD13
HSPB11
OR2W3
RD3
LOC100128071
MTF1
CTPS
KCNJ9
YY1AP1
PLA2G4A
GGPS1
RNF19B
OR2AK2
MPZL1
TSSK3
AMPD1
PLD5
KCNK1
PYGO2
C1orf110
HIAT1
MR1
DMRTA2
WDR47
RGS2
DIRAS3
DEDD
CAPZA1
GDAP2
DPH2
FMO5
FAM69A
WNT2B
S100A7L2
C1orf150
SLC26A9
RIT1
MEAF6
C1orf226
SPATA21
PTBP2
VANGL1
PGBD2
PPFIA4
CNIH3
KIF21B
PGD
TNFAIP8L2
STXBP3
UBE2J2
ZNHIT6
RBM15
GPR153
TMEM240
HNRNPR
SLAMF1
RIIAD1
STK40
PARK7
PPOX
PTGS2
ZNF362
CTSK
EIF2C3
IBA57
PIK3CD
LCE1C
FOXE3
PIGK
TSPAN2
NUF2
RCC1
BROX
PTPRC
HRNR
FOXD2
H3F3A
RABIF
DYRK3
RBM34
YRDC
WDR77
DNAJC8
GTF2B
YTHDF2
RTCD1
CNIH4
ADIPOR1
GJC2
SMG7
ZCCHC11
FAM78B
VPS72
LCE2C
ACTA1
RNF11
POU2F1
KNCN
FAM36A
SLC6A17
UCK2
BARHL2
OCLM
FAM5C
ILF2
OR14A16
ZYG11A
TCHH
AQP10
HENMT1
SPRR2D
UBQLN4
MARK1
EIF2B3
RPA2
GNG5
CSDE1
ELF3
IRF6
RPS8
UHMK1
DNALI1
CKS1B
FAF1
LCK
TMEM57
RPL22
DENND4B
SMCP
CLCA2
PRMT6
PRPF38B
HES3
CD34
RNF207
CD244
TNFSF4
TMEM56-RWDD3
CADM3
AK4
YIPF1
RAB3B
CMPK1
ENSA
TTC34
HECTD3
CRYZ
VAMP3
SLC6A9
SYT14
TCEA3
GPR89A
ADPRHL2
CEPT1
APITD1
OR2L3
MAD2L2
HIPK1
FMN2
GPR61
SPRR1B
CRCT1
PAX7
BTG2
SLC2A5
IGSF3
NFIA
NMNAT1
C1orf61
HIST3H3
MFN2
HP1BP3
SF3A3
C1orf151-NBL1
SCAMP3
ERMAP
IGSF9
HIST2H3D
ZBTB8OS
KIAA0319L
OPN3
RRAGC
ST6GALNAC3
MAN1A2
ABCD3
GIPC2
LCE1A
AGRN
LHX4
RGS13
FAM58BP
CD247
GRIK3
KTI12
HAO2
ILDR2
NBL1
DIO1
MAGOH
EBNA1BP2
C1orf144
S100A7
AMPD2
KCTD3
HIST3H2BB
WDR3
LPPR5
KLHDC9
ZNF697
ALPL
EIF2D
LCE1F
FCRL6
FAM43B
GNAI3
RFWD2
FAM5B
TAGLN2
FMO4
PAQR6
C1orf227
LRRC38
SH3GLB1
PCP4L1
ALG14
TMCC2
SGIP1
TP73
CCNL2
GJA4
CDC42SE1
EFNA1
ADAMTS4
MAN1C1
RNF187
GBP2
C1orf52
OR2T2
TSNAX
PRRC2C
TIE1
HHIPL2
CAMK1G
CDC20
LYPLA2
CAMK2N1
CELF3
MCL1
PTPN7
CDC7
SNX7
RGS5
ACTL8
SH3BP5L
S1PR1
CYB5R1
LEMD1
PABPC4
KLHL12
NAV1
APCS
LCE6A
C1QB
S100A10
C1orf189
MIR205HG
PHF13
SLC35A3
CACYBP
JAK1
LYSMD1
C1orf192
PPIE
BSND
ANKRD34A
BOLA1
TMEM48
SERBP1
JUN
SESN2
CDCA8
FNBP1L
LCE3E
TRIM33
C1orf27
SORT1
POGZ
ACOT7
RASSF5
CHI3L1
VSIG8
PBX1
VAMP4
ECE1
MED18
WNT3A
PROX1
RPE65
CSRP1
NHLH2
LCE2D
SLC50A1
WNT9A
LCE2B
BCAS2
BEND5
UBE2T
SLC2A1
ANGPTL1
B3GALT2
CRABP2
MPZ
SSBP3
RHOU
ICMT
OR2L2
CTSE
ZCCHC17
RSBN1
RALGPS2
MFAP2
PSMD4
HTR1D
ENO1
TIPRL
SH3BGRL3
YARS
RPS6KA1
RABGAP1L
FCGR1A
SEMA4A
ERI3
SPRR2G
REN
C1orf124
ZMPSTE24
TRAPPC3
TRMT1L
BCL10
EPHA10
CDA
PVRL4
CAPZB
SLC19A2
ARTN
MEF2D
CLCN6
LRRC8C
KCNA2
GON4L
ACBD6
FAM72B
C1orf56
FOXD3
MORN1
GJA8
CNN3
GJB3
C1orf51
SNRPE
ZNF281
RIMS3
CFHR4
LMOD1
RBBP4
HSD3B1
LOR
NSL1
CYP4A11
LELP1
C1orf185
SLC35F3
S100A11
GPR88
SNAPIN
UFC1
INTS3
LRRC47
GPR89B
KIAA0040
C1orf95
CCDC19
ZDHHC18
RNF220
ZYG11B
TFB2M
S100A4
HMGB4
ELAVL4
SEMA6C
STX12
CREG1
FNDC5
KCNC4
NVL
PTAFR
OSCP1
PEX19
EDN2
C4BPB
PLA2G2E
RRNAD1
NPL
UBE2Q1
S100A13
RPS27
PPCS
SCYL3
TCEANC2
TMEM52
ACBD3
SMYD3
ZBTB48
GCLM
CAMTA1
IPP
RGS4
NCDN
SARS
GNG12
CD53
UQCRHL
IPO13
SPRR2B
IGSF8
LMO4
NFYC
TTC13
DDI2
APOA2
NEGR1
HPCAL4
PEF1
RBP7
TEKT2
AHCTF1
WDR26
TSTD1
STMN1
GUCA2A
CR1
CDK18
FH
PAQR7
BGLAP
KCNQ4
CR1L
IL10
ATPIF1
ETV3
FMO3
ACOT11
GPR161
TRIM11
USP33
ATP2B4
TARDBP
C1orf105
LCE3A
C1orf53
SLC41A1
ELOVL1
KIRREL
MINOS1
TMEM183B
C1QA
COL11A1
TMEM88B
ARV1
GPR137B
RAB7L1
LCE1B
PPP1R8
PIGV
C1orf123
SLC25A44
OVGP1
ENAH
FCGR1B
RCC2
ESRRG
PTGFR
RNF2
ARPC5
NDUFS2
PITHD1
DPM3
C1orf88
DCDC2B
SLAMF8
BRP44
TNFSF18
SFN
S100A1
OMA1
S100A8
SOAT1
MOV10
MIXL1
TMEM9
LRRC52
SNX27
PLA2G5
USP21
APITD1-CORT
NIT1
CDC73
RAB13
ZSWIM5
ST3GAL3
RBM8A
LINGO4
UCHL5
HSD11B1
ZNF326
LMNA
PANK4
TOE1
TRNP1
LRIG2
WASF2
PFDN2
PUM1
ANKRD45
TPRG1L
NUDT17
LAMTOR2
OTUD3
SCP2
PPP2R5A
AGTRAP
VWA1
ATP1A1
ZNF672
TDRD10
SPRR2F
PQLC2
EPS15
TMEM69
EPHX4
SPRR4
SLC30A7
ZBED6
S100A16
RNPC3
CCDC23
ARL8A
LIX1L
GREM2
WDTC1
C1orf229
BPNT1
LDLRAP1
GADD45A
RAB3GAP2
F13B
C2CD4D
OR1C1
SUSD4
TNFRSF14
FAM76A
NTNG1
C1orf54
SPSB1
METTL11B
C1orf228
HIST2H2AB
MLLT11
OLFM3
ZNF643
FBXO28
EPHA8
BEST4
CTTNBP2NL
EDEM3
TOMM20
NLRP3
GPR3
RC3H1
PRDX6
AIDA
PLK3
MGST3
TMCO2
RCOR3
LSM10
C1orf21
NEK7
HIST3H2A
CTSS
PSMB2
B4GALT2
LHX8
HAPLN2
AK2
DHRS3
THAP3
EIF2C1
BTF3L4
RXRG
KCNT2
PLA2G2F
UROD
PEA15
VHLL
GLUL
SLC25A33
USP48
EDARADD
BTBD19
RBBP5
UBIAD1
CYB561D1
NDUFS5
APOA1BP
SF3B4
ZZZ3
LCE2A
MYBPHL
KRTCAP2
LRRC41
ATP5F1
LRRC71
FGR
SSU72
SRSF11
FAM159A
CDC42BPA
MTX1
IL6R
CHRNB2
GPATCH2
NMNAT2
RER1
TNNT2
PHGDH
OR2M2
NCSTN
C1orf135
CEP104
MTF2
ACADM
CHML
TRIM17
RAB4A
SLC30A1
SSR2
ZMYM4
TMEM50A
GNB1
ADSS
EIF3I
S100A12
DOCK7
LIN28A
TTC4
ROR1
HNRNPU
NRD1
GMEB1
AKT3
CELA2A
C1orf162
DARS2
ADAM30
TGFB2
RAP1A
SDHB
ST6GALNAC5
YOD1
TRNAU1AP
FAM102B
FAM40A
MED8
IFFO2
ALX3
C1orf64
BATF3
KDM1A
TTLL7
EGLN1
CDC42
ODF2L
KCNJ10
AMIGO1
PDIK1L
DARC
ZRANB2
SRSF4
FBXO44
DHX9
PKN2
XPR1
ZBTB37
PRKAA2
TYW3
IFI6
KIAA0907
TAF13
REG4
LOC100129924
RPL5
LCE3D
SLAMF9
ATG4C
SPRR2A
TBX19
OTUD7B
LCE5A
CD1E
ANGEL2
CHD5
MYCBP
WNT4
S100A7A
SERPINC1
C1orf31
KPNA6
SH2D5
USP1
WDR63
ZNF684
HMGCS2
ANP32E
RHOC
AVPR1B
FAM163A
FAM213B
C1orf55
DRAM2
AHCYL1
DNAJC11
TIMM17A
KCND3
PRKACB
HSD17B7
TMEM53
HIST2H2AC
SRRM1
FAM63A
SIKE1
NUCKS1
LOC729059
CORT
MEX3A
TTC39A
SLC22A15
ADORA3
S100A2
OXCT2
COL16A1
TMEM200B
MYOG
AK5
LZIC
CDKN2C
RORC
NUAK2
TMEM167B
TMEM61
SCMH1
PRELP
POLR3GL
COL8A2
SLC39A1
TMEM56
GJA5
VPS45
BMP8B
TMEM81
PPPDE1
HES5
MRPS14
SYT2
ATP8B2
LPGAT1
ATP1B1
ARNT
THBS3
EFNA4
GPR52
ARF1
NRAS
PIK3R3
RGS21
FCER1A
PIP5K1A
RGS7
C1orf122
KIF2C
GNG4
CRTC2
ATPAF1-AS1
GBA
MANEAL
SPRR1A
TADA1
ZBTB8A
XCL2
KCNK2
DNM3
EPB41
ATP1A2
ANKRD13C
SLC30A10
ATPAF1
UBAP2L
TMCO1
NIPAL3
DR1
USF1
TSPAN1
SDHC
B4GALT3
VCAM1
PRPF38A
CR2
SPRR3
SELRC1
CITED4
C1orf204
CERS2
SNRNP40
TRIT1
KIAA0754
UAP1
LHX9
SPRR2E
PDCL3
SUMO1
CRYGC
CIAO1
ADAM23
AGPS
KRCC1
UGT1A8
PECR
MALL
NDUFB3
NEU2
THAP4
COMMD1
LCLAT1
KRTCAP3
EPC2
FAM134A
CREB1
CD28
41884
KCNG3
ANKRD36
PPP1CB
NCL
RASGRP3
CCDC75
UNC50
BRE
IL36RN
OST4
C2orf88
MTX2
SFXN5
GPR75
PHOSPHO2-KLHL23
ANKZF1
KCNIP3
GALNT13
RAPH1
MRPL33
PDE6D
DUSP2
CXCR2
VSNL1
COA5
MAL
KHK
PROKR1
CRYBA2
SATB2
CPSF3
MAPRE3
DPYSL5
INPP1
MRPL35
CDCA7
41705
ATG9A
PELI1
RQCD1
GTF3C2
WDFY1
CSRNP3
POLR2D
DHRS9
SCLY
PRKCE
PTMA
FOSL2
SAP130
FAM136A
ATP6V1E2
TBR1
RRM2
COPS8
PAX8
TMEM198
ACMSD
MAP4K4
B3GALT1
GAD1
C2orf66
CCDC88A
WDSUB1
SLC16A14
HNMT
GTF3C3
UBR3
INO80D
MEIS1
WBP1
MEMO1
LMAN2L
PHOSPHO2
C2orf84
CALM2
STAT1
ACCN4
CCT7
PUM2
NGEF
HOXD12
BOK
PGAP1
TYW5
ATF2
ACVR1
MYCN
KCNJ3
TFPI
GLS
SPP2
RNF181
AFTPH
FAM117B
OBFC2A
ZC3H15
CIB4
NXPH2
RNASEH1
AGFG1
TMEM18
FAM150B
LCT
RPS27A
LOC728819
TIGD1
RAMP1
FKBP1B
OSBPL6
KCNK12
PDE1A
PSME4
EMX1
IKZF2
BCL2L11
METAP1D
ADRA2B
C2orf62
HK2
CALCRL
ASB18
MGAT4A
KLHL29
TMEM163
MOGAT1
ACTG2
HTRA2
ILKAP
MKI67IP
AGAP1
CTNNA2
CHAC2
CCDC115
SNX17
C2orf49
KCNK3
ROCK2
ATL2
ZNF385B
B3GNT7
FAM110C
TACR1
EPHA4
NOP58
LONRF2
SLC3A1
HEATR5B
COQ10B
CCT4
UPP2
ADCY3
WNT6
TLK1
SIX2
FOXN2
CUL3
NRXN1
SPDYA
SLC23A3
EIF2AK2
AP1S3
FNDC4
PAPOLG
TGFBRAP1
FAHD2A
PLEKHB2
C2orf72
NCOA1
RHOQ
SOCS5
ST3GAL5
ZNF2
SLC30A3
AAK1
GULP1
KCNE4
RHBDD1
ACTR2
LAPTM4A
MDH1
SLC40A1
FANCL
SPR
ACVR1C
ORC2
MRPS5
XPO1
SF3B1
CTDSP1
COX5B
GPD2
SLC25A12
RABL2A
DLX1
KIF3C
EPB41L5
UGT1A5
MRPL53
TMEM178
ANKRD36B
LYG1
HOXD11
DLX2
YWHAQ
UBXN4
CRIPT
TRIP12
RGPD5
KCNJ13
FAM126B
SCN1A
TM4SF20
FSHR
BCS1L
ZNF514
FASTKD2
TMEFF2
PFN4
EPCAM
GPBAR1
NIF3L1
RPL37A
CFLAR
IL1B
MTIF2
CYBRD1
REG3A
CYP1B1
VAMP8
PTRHD1
CASP10
GPR148
MTHFD2
BZW1
CD207
CCL20
ANO7
CRYGB
SLC4A10
COPS7B
ITGA4
NCAPH
NMUR1
ITGB1BP1
UGT1A9
SP100
C2orf29
PPM1B
HPCAL1
SCN2A
ACTR1B
CHRND
TMEM17
PAIP2B
FAM84A
RPS7
SOX11
SP5
SNRNP27
ATIC
CXCR4
TMSB10
NOSTRIN
FER1L5
NR4A2
CMPK2
GPR55
FBXO11
GMPPA
DDX18
LOC388946
PRSS56
ARHGAP15
CXCR7
VRK2
ICA1L
FAM49A
NCK2
GEMIN6
GBX2
KIF5C
STK39
C2orf48
RPE
TMBIM1
SLC5A7
TMEM182
WDR92
SCG2
DNPEP
TTL
SSB
SP140
KANSL3
HADHB
C2orf68
ACP1
C2orf15
FAM178B
RPL31
MARS2
SPRED2
NFU1
SESTD1
ARL5A
RBMS1
ACTR3
FKBP7
STRADB
TMEM127
MRPL19
ZRANB3
POTEE
ARL4C
ATG4B
OTX1
CDK5R2
ITM2C
CENPA
C2orf76
UGT1A6
LYPD6
SUCLG1
PRPF40A
ZNF512
CCDC140
PRR21
SERPINE2
MTA3
OTOS
SLC20A1
C1D
ARHGEF33
TMEM150A
FRZB
E2F6
PNO1
ATG16L1
IWS1
PCGF1
COX7A2L
UGT1A1
OR6B3
FIGLA
KIAA1715
GPR75-ASB3
ATOH8
MOB4
STON1
SERTAD2
ACVR2A
MCFD2
IL36G
SPAST
LYPD6B
IHH
TCF7L1
PPIL3
HDAC4
PPP3R1
C1QL2
C2orf43
DTYMK
AMMECR1L
GPR35
VAMP5
DNAJC27
UXS1
HSPE1
BBS5
SP3
VPS54
IDH1
XRCC5
RAB1A
SF3B14
C2orf47
EPAS1
RPRM
NOL10
PPP1R7
DCAF17
TIA1
NAT8
UBE2E3
ACYP2
UBE2F
CREG2
TLX2
CENPO
IL36B
SLC19A3
C2orf82
FHL2
C2orf89
KYNU
FAM168B
ERLEC1
ERCC3
GRB14
DYNC1I2
RAPGEF4
TMEM194B
ARPC2
RGPD4
RPIA
CHRNA1
CYP20A1
FABP1
HES6
CYS1
RHOB
PTH2R
NPPC
ZEB2
FAM124B
PDK1
AUP1
HNRNPA3
PPP1R1C
RNF149
MORN2
RFTN2
TRIB2
LOC400950
FEV
DGUOK
RNF103-CHMP3
NT5C1B-RDH14
ING5
HSPD1
GKN1
EN1
DNAJB3
GCA
TSN
PIGF
DTNB
ARHGAP25
MAP4K3
CHCHD5
PTPN4
C2orf69
RALB
EFR3B
PROC
EGR4
HOXD8
PCDP1
RMND5A
ATP5G3
ARMC9
KBTBD10
ID2
PDIA6
BOLA3
POMC
RAB10
RESP18
ZFAND2B
USP39
TMEM37
RNPEPL1
HDLBP
MFSD6
YIPF4
DFNB59
STAT4
GLB1L
NRBP1
FZD7
PRLH
PEX13
NEUROD1
EEF1B2
CCNT2
NCKAP1
DUSP11
INSIG2
LRRTM4
LY75-CD302
CACNB4
BMPR2
PREB
BOLL
IL1R2
GPN1
TXNDC9
SUPT7L
NAGK
RBM43
C2orf16
UGT1A3
GPC1
PRADC1
AHSA2
SP140L
ACSL3
ABI2
DIRC1
WDR12
HOXD13
PCBP1
YPEL5
ANTXR1
TMEM185B
HNRPLL
ASB1
IGFBP5
BMP10
ALS2
VWC2L
NUP35
NPAS2
CGREF1
GFPT1
EIF2B4
EIF5B
SRSF7
CTLA4
PID1
CYTIP
KCMF1
RDH14
ADAM17
ABCB6
MXD1
TNP1
RNF25
SOS1
KCNF1
EXOC6B
GMCL1
MGAT5
LOC200726
CASP8
ITSN2
HOXD4
C2orf81
SIX3
CNNM4
CCNYL1
CIR1
INHBB
PSMD14
RBKS
CAMKMT
OSR1
IAH1
TRIM54
MOB1A
SLC30A6
NMI
GCG
PKDCC
RTKN
FBXO48
CCDC121
BCL11A
CHN1
GPR39
MAT2A
SEMA4C
GRM2
CPNE4
PLXNA1
TF
UQCRC1
RG9MTD1
SERP1
RAB5A
THOC7
TRAIP
ACPL2
NPHP3
CRTAP
ABHD5
OR5K4
ZDHHC3
CDHR4
MAPKAPK3
PCNP
ROPN1B
ABCC5
MOBP
BHLHE40
HDAC11
CASR
TOMM70A
ACAP2
PPP4R2
TMIE
FNDC3B
BTD
TIMP4
MON1A
FAM3D
SENP5
CCDC51
RTP3
CCDC12
PRKAR2A
TIPARP
DNASE1L3
ANKRD28
FLJ25363
WDR5B
ARMC8
TUSC2
ATP2C1
TRAT1
PPM1M
GCET2
CAMP
MUC4
RFC4
CNOT10
RAP2B
PRICKLE2
C3orf27
FXR1
PDIA5
PIK3R4
PPP1R2
EPHA3
CCNL1
B3GALNT1
MBNL1
FAM116A
EPHA6
FEZF2
LOC646498
RBMS3
SLC41A3
FAM162A
TGFBR2
HEMK1
KCNMB2
PDHB
ATP1B3
APPL1
RAB43
PAK2
CAMK2N2
KLHL24
DLG1
PIGX
DNAJB8
CNBP
TMEM14E
OXTR
LOC100132146
CLEC3B
OPA1
TMEM212
ATP6V1A
KCNAB1
C3orf36
CHST2
SLC38A3
ARL6IP5
ARPC4
TM4SF1
CD47
SHOX2
PFKFB4
SPINK8
SPTSSB
SOX2
STT3B
FAM212A
HYAL3
GNAI2
CAMK1
POU1F1
TNFSF10
C3orf23
PPARG
RRP9
RPSA
TADA3
TWF2
CMTM6
C3orf43
MKRN2
TMEM158
BDH1
MYD88
ADPRH
PRR23A
ZDHHC23
TIMMDC1
PARL
OR5K2
CTDSPL
OSBPL11
FYTTD1
ETV5
UBP1
PVRL3
GPR87
PEX5L
CAPN7
SERPINI2
LRRC3B
SEC22A
DNAJC19
GNL3
SLC6A11
SLC15A2
SLC12A8
HES1
FAM19A4
ARL13B
ZBTB11
RPN1
RNF7
TRPC1
GPD1L
ATG3
HRASLS
SIAH2
HACL1
C3orf79
UBE2E2
CCRL1
C3orf55
TBC1D23
SCAP
RYBP
TMEM111
DIRC2
CLDN11
DPH3
PRKCI
COMMD2
ANAPC13
COX17
MYNN
PRKCD
NDUFB4
ARIH2
SAMD7
P4HTM
NAA50
CMC1
RUVBL1
UBA3
TM4SF18
SLC4A7
SPCS1
DHFRL1
GMPPB
TXNRD3NB
DCUN1D1
SNTN
KCTD6
TMEM22
NIT2
CDV3
RBP1
CMTM7
MITF
SLC33A1
DCLK3
ENTPD3
RPL32
UBXN7
BFSP2
SEC13
FAM19A1
CD200
CHDH
NUDT16
LSAMP
P2RY14
NME9
CCR4
COPB2
MYL3
SLC25A36
PTPLB
TMEM108
SEC62
TMEM115
NDUFAF3
RPL29
AADAC
APEH
PCYT1A
MRPL47
PODXL2
DHX30
EEFSEC
RHOA
TAMM41
SS18L2
HIGD1A
MAP6D1
LRRC34
CCK
KPNA1
DVL3
EIF1B
GPR27
IQCF1
WNT7A
EIF2A
CRBN
LTF
EIF4E3
IQCJ
FOXP1
C3orf35
VIPR1
C3orf38
TP63
FAM55C
FSTL1
TMEM42
PIK3CB
MTMR14
PCCB
LOC401052
GNB4
CHMP2B
SCHIP1
PLSCR4
MANF
C3orf22
UCN2
FGF12
DPPA2
DNAJB11
PRSS42
PTPN23
MRAS
THUMPD3
SEC22C
TAGLN3
TBL1XR1
MFN1
XRN1
RPL35A
RPL14
ZNF445
ARL6
TFDP2
C3orf33
SSR3
KLHDC8B
MBD4
ROBO1
EIF5A2
TCTEX1D2
PLSCR5
PYDC2
SLC6A20
CACNA2D3
CCR8
CCR1
HGD
FOXL2
NMNAT3
EDEM1
CRYGS
SYNPR
OR5H2
FBXO45
IFT57
IL20RB
FAM208A
TRIM59
PTH1R
RAB7A
EIF2B5
U2SURP
BSN
IQCF2
TRA2B
IP6K1
PRSS46
PCBP4
PHF7
LOC100129480
EAF1
EPHB3
RPL24
C3orf62
KPNA4
BRPF1
C3orf45
CSPG5
GUCA1C
SPSB4
RBM15B
TOP2B
RAD54L2
CYP8B1
KAT2B
C3orf71
AADACL2
DUSP7
OSTalpha
PBRM1
NME6
AP2M1
P2RY1
CLDND1
RAB6B
NICN1
IQCF5
AGTR1
NSUN3
IL12A
C3orf37
PDCD10
ZMAT3
FAM131A
P2RY13
CCDC36
GP9
OXSR1
RNF13
CISH
CLDN18
CCDC71
ABHD6
GHSR
VHL
MAP3K13
ZNF35
LIMD1
RSRC1
THRB
COL7A1
ZBTB20
QRICH1
RPUSD3
THPO
GK5
VPRBP
ZBTB47
NR1D2
WDR82
SEC61A1
ZMYND10
SLC6A1
SERPINI1
RTP2
RPL15
RASA2
STAG1
SLITRK3
PSMD6
KIAA1257
KLHL18
RBM5
SOX14
LEKR1
TMEM41A
GATA2
TTC14
MASP1
SEMA3F
CX3CR1
CDC25A
B3GNT5
CLRN1
TBC1D5
LRRC58
ARF4
PLXNB1
FBXW12
TIGIT
CGGBP1
C3orf80
POPDC2
FBXL2
ISY1
PIK3CA
SACM1L
NLGN1
TRIM71
UBA5
EIF4A2
NR1I2
MCF2L2
CNTN6
TKT
CMTM8
IMPDH2
HESX1
GPR171
NR2C2
LSM3
SPATA12
NKIRAS1
CTNNB1
PSMD2
EOMES
HYAL2
CACNA2D2
ECT2
IP6K2
RBP2
ZNF589
C3orf26
NT5DC2
SNRK
IQCF3
KBTBD5
KIAA0226
AZI2
AHSG
GYG1
EPM2AIP1
ARL8B
SATB1
VGLL4
RFTN1
PLSCR2
ATP13A3
CADM2
TNNC1
RPL22L1
ZIC1
SNX4
CCR2
P2RY12
CIDEC
ZNF621
CLASP2
MSL2
CD80
UBE2E1
H1FX
GOLIM4
TMPPE
NCKIPSD
POLR2H
CAMKV
GMPS
DBR1
CCDC58
EAF2
HCLS1
SLC10A7
CXCL13
BMP3
RAB33B
DCAF4L1
MOB1B
PPARGC1A
GYPA
SNCA
DDIT4L
USP38
EIF4E
SLC25A4
TIGD4
ENPEP
KIAA1239
IRF2
RAB28
SLC25A31
FABP2
UGT8
BMP2K
SLC4A4
KLF3
TBC1D19
SCD5
STOX2
LEF1
EREG
HMGB2
GLRA3
CASP3
FAM200B
TMEM150C
FGA
CDKN2AIP
CXCL1
TMEM128
RNF212
SETD7
TBCK
DKK2
PCGF3
BBS7
TRIM2
C4orf52
PDCL2
[truncated: 14,985 more rows]

## Sheet: CGD
AAAS
AARS2
AASS
ABAT
ABCA1
ABCA4
ABCC11
ABCD3
ABCD4
ABCG5
ABCG8
ABHD12
ABHD5
ACAD8
ACAD9
ACADM
ACADS
ACADSB
ACADVL
ACAT1
ACO2
ACOX1
ACP5
ACSF3
ACY1
ADA
ADAM17
ADAM9
ADAMTS10
ADAMTS13
ADAMTS17
ADAMTS18
ADAMTS2
ADAMTSL2
ADAMTSL4
ADCK3
ADCK4
ADSL
AGA
AGK
AGL
AGPS
AGRN
AGT
AGTR1
AGXT
AHCY
AHI1
AICDA
AIMP1
AK1
AK2
AKR1C2
AKR1D1
ALDH18A1
ALDH1A3
ALDH3A2
ALDH4A1
ALDH5A1
ALDH6A1
ALDH7A1
ALDOA
ALDOB
ALG1
ALG11
ALG12
ALG14
ALG2
ALG3
ALG6
ALG8
ALG9
ALMS1
ALOX12B
ALOXE3
ALS2
ALX1
ALX3
AMACR
AMH
AMHR2
AMN
AMPD1
AMPD2
AMT
ANGPTL3
ANKS6
ANO10
ANO5
ANO6
ANTXR2
AP3B1
AP4B1
AP4E1
AP4M1
AP4S1
APOA2
APOC2
APRT
APTX
ARFGEF2
ARG1
ARHGDIA
ARL13B
ARL2BP
ARL6
ARL6IP1
ARMC4
ARSA
ARSB
ASAH1
ASL
ASNS
ASPA
ASPM
ASS1
ATCAY
ATIC
ATM
ATOH7
ATP13A2
ATP2A1
ATP5A1
ATP5E
ATP6V0A2
ATP6V0A4
ATP6V1B1
ATP7B
ATPAF2
AUH
AURKC
B3GALNT2
B3GALTL
B3GAT3
B3GNT1
B4GALT1
B9D1
B9D2
BAAT
BANF1
BBS9
BCHE
BCKDHA
BCKDHB
BCKDK
BCS1L
BFSP1
BIN1
BLM
BLNK
BLOC1S3
BMP1
BMPER
BOLA3
BRAT1
BRIP1
BSCL2
BSND
BTD
C10ORF11
C12ORF57
C12ORF65
C15ORF41
C19ORF12
C1QA
C1QB
C1QC
C1S
C2
C2ORF71
C3
C5ORF42
C6
C7
C8A
C8B
C8ORF37
C9
CA12
CA2
CA5A
CA8
CABP2
CABP4
CACNA2D2
CACNA2D4
CANT1
CAPN3
CARD9
CASP8
CASQ2
CAT
CBS
CC2D1A
CC2D2A
CCBE1
CCDC103
CCDC11
CCDC114
CCDC39
CCDC40
CCDC8
CCT5
CD19
CD247
CD27
CD2AP
CD320
CD36
CD3D
CD3E
CD3G
CD40
CD59
CD79A
CD79B
CD81
CD8A
CDAN1
CDC6
CDH3
CDHR1
CDK5RAP2
CDT1
CEBPE
CECR1
CENPJ
CEP135
CEP152
CEP164
CEP19
CEP290
CEP57
CEP63
CERKL
CERS3
CES1
CFD
CFL2
CFTR
CHAT
CHIT1
CHKB
CHMP1A
CHRM3
CHRNG
CHST3
CHST6
CHSY1
CHUK
CIB2
CIDEC
CIITA
CIRH1A
CISD2
CLCF1
CLDN1
CLDN14
CLDN16
CLDN19
CLEC7A
CLMP
CLN3
CLN5
CLN6
CLN8
CLP1
CLRN1
CNGA1
CNGA3
CNGB1
CNGB3
CNNM2
CNNM4
CNTN1
CNTN2
CNTNAP2
COA5
COASY
COG1
COG4
COG5
COG6
COG7
COG8
COL17A1
COL18A1
COL1A2
COL9A1
COL9A2
COLEC11
COLQ
COQ2
COQ6
COQ9
COX10
COX15
COX4I2
COX6B1
CP
CPN1
CPS1
CPT1A
CPT2
CR2
CRADD
CRBN
CRIPT
CRLF1
CRTAP
CRYBB3
CSF2RB
CSPP1
CSTA
CSTB
CTC1
CTDP1
CTH
CTNS
CTSA
CTSC
CTSF
CTSK
CUBN
CUL7
CYB5A
CYB5R3
CYBA
CYC1
CYP17A1
CYP19A1
CYP1B1
CYP24A1
CYP26C1
CYP27A1
CYP27B1
CYP2R1
CYP2U1
CYP4F22
CYP4V2
CYP7B1
D2HGDH
DAG1
DARS2
DBH
DBT
DCAF17
DCLRE1C
DCXR
DDB2
DDC
DDHD2
DDOST
DDR2
DDX11
DECR1
DFNB31
DFNB59
DGKE
DGUOK
DHCR24
DHCR7
DHDDS
DHFR
DHODH
DIS3L2
DLAT
DLD
DLL3
DLX5
DMGDH
DMP1
DNAAF1
DNAH1
DNAH5
DNAI1
DNAI2
DNAJC19
DNAJC6
DNAL1
DNASE1L3
DNMT3B
DOCK6
DOCK8
DOK7
DOLK
DPAGT1
DPM1
DPM2
DPM3
DPY19L2
DPYS
DSC3
DSE
DSG1
DSG4
DST
DTNBP1
DUOXA2
DYM
DYX1C1
EARS2
ECM1
EFEMP2
EGF
EIF2AK3
EIF2AK4
EIF2B1
EIF2B2
EIF2B3
EIF2B4
EIF2B5
ELAC2
ELMOD3
ENAM
ENO3
ENPP1
ENTPD1
EPB41
EPB42
EPG5
EPHX1
EPM2A
EPX
ERBB3
ERCC1
ERCC2
ERCC3
ERCC4
ERCC5
ERCC8
ERLIN2
ESCO2
ESR1
ESRRB
ETFA
ETFB
ETFDH
ETHE1
EXOSC3
EXPH5
EYS
F10
F13A1
F13B
F7
FA2H
FADD
FAH
FAM126A
FAM134B
FAM161A
FAM20A
FAM20C
FAN1
FANCA
FANCC
FANCD2
FANCE
FANCF
FANCG
FANCI
FANCL
FANCM
FARS2
FASTKD2
FAT4
FBP1
FBXL4
FBXO7
FCGR3A
FCN3
FERMT1
FERMT3
FGD4
FGF20
FGF3
FKBP10
FKBP14
FKRP
FLVCR1
FLVCR2
FMO3
FOLR1
FOXE1
FOXN1
FOXRED1
FRAS1
FREM2
FSHB
FTCD
FTO
FUCA1
FUT6
FXN
FYCO1
FZD6
G6PC
G6PC3
GAA
GAD1
GALC
GALE
GALK1
GALNS
GALNT3
GALT
GAMT
GAN
GATAD1
GATM
GBA
GBA2
GBE1
GCDH
GCLC
GCSH
GFER
GFM1
GFPT1
GHRHR
GIF
GIPC3
GLB1
GLDC
GLE1
GLIS2
GLIS3
GLRB
GLRX5
GLUL
GLYCTK
GM2A
GMPPA
GNAT2
GNMT
GNPAT
GNPTAB
GNPTG
GNS
GORAB
GOSR2
GP1BB
GP9
GPC6
GPD1
GPR179
GPR56
GPSM2
GRHPR
GRIK2
GRIP1
GRK1
GRM1
GRM6
GRXCR1
GRXCR2
GSC
GSS
GTF2H5
GUCY1A3
GUSB
GYG1
GYS1
GYS2
HADH
HADHA
HADHB
HAL
HAMP
HARS
HARS2
HAX1
HES7
HEXA
HEXB
HFE2
HFM1
HGD
HGF
HGSNAT
HIBCH
HK1
HLCS
HMGCL
HMGCS2
HMOX1
HOXA1
HOXA2
HOXB1
HOXC13
HP
HPGD
HPS1
HPS3
HPS4
HPS5
HPS6
HPSE2
HSD11B2
HSD17B3
HSD17B4
HSD3B7
HTRA1
HYAL1
HYLS1
IBA57
ICK
ICOS
IDH3B
IDUA
IER3IP1
IFNGR2
IFT122
IFT140
IFT172
IFT43
IFT80
IFT88
IGF1
IGFBP7
IGHMBP2
IGLL1
IKBKAP
IKBKB
IL10RA
IL10RB
IL11RA
IL12B
IL12RB1
IL17RA
IL1RN
IL21
IL21R
IL2RA
IL36RN
IL7R
ILDR1
IMPAD1
IMPG2
INPPL1
INVS
IQCB1
IRAK4
ISCU
ISPD
ITCH
ITGA2B
ITGA3
ITGA6
ITGA7
ITGA8
ITGB2
ITK
ITPA
IVD
IYD
JAK3
JAM3
KARS
KCNJ1
KCNV2
KCTD7
KERA
KHK
KIAA0226
KIAA1033
KIAA1279
KIF1C
KL
KLK4
KLKB1
KNG1
KPTN
KRT85
L2HGDH
LAMA3
LAMB1
LAMB2
LAMB3
LAMC2
LAMC3
LAMTOR2
LARGE
LARP7
LARS
LARS2
LCA5
LCAT
LCK
LCT
LDHA
LDHB
LDLRAP1
LEP
LEPR
LEPRE1
LEPREL1
LFNG
LHCGR
LHFPL5
LHX3
LIAS
LIFR
LIG4
LIM2
LINS
LIPA
LIPC
LIPH
LIPN
LMAN1
LMBRD1
LMF1
LOXHD1
LPAR6
LPIN1
LPIN2
LRAT
LRBA
LRIG2
LRIT3
LRP2
LRPAP1
LRPPRC
LRRC6
LRSAM1
LRTOMT
LTBP2
LTBP3
LYRM4
LYRM7
LYST
MAK
MALT1
MAN1B1
MAN2B1
MANBA
MARS
MARVELD2
MASP1
MASP2
MC2R
MCCC1
MCCC2
MCEE
MCFD2
MCOLN1
MCPH1
MED17
MED23
MED25
MEGF10
MEGF8
MESP2
MFRP
MFSD8
MGP
MICU1
MLC1
MLPH
MLYCD
MMAA
MMAB
MMACHC
MMADHC
MMP2
MMP20
MMP9
MOCS1
MOCS2
MOGS
MPDU1
MPDZ
MPI
MPO
MPV17
MRAP
MRE11A
MRPL3
MRPL44
MRPS16
MRPS22
MS4A1
MSRB3
MSTN
MTFMT
MTHFD1
MTHFR
MTMR2
MTO1
MTPAP
MTR
MTRR
MTTP
MUSK
MUT
MUTYH
MVK
MYD88
MYO15A
MYO1E
MYO3A
MYO5A
MYO5B
MYO6
MYO7A
NAGA
NAGLU
NAGS
NALCN
NBAS
NBEAL2
NBN
NCF2
NCF4
NDE1
NDRG1
NDUFA10
NDUFA11
NDUFA12
NDUFA2
NDUFA9
NDUFAF1
NDUFAF2
NDUFAF3
NDUFAF4
NDUFB3
NDUFS1
NDUFS2
NDUFS3
NDUFS4
NDUFS6
NDUFS7
NDUFS8
NDUFV1
NDUFV2
NEB
NECAP1
NEK2
NEK8
NEU1
NEUROG3
NFU1
NGF
NGLY1
NHEJ1
NHLRC1
NHP2
NIN
NIPAL4
NKX2-6
NKX3-2
NNT
NOP10
NPC1
NPC2
NPHP1
NPHP3
NPHP4
NPHS1
NPHS2
NT5C2
NT5E
NTRK1
NUBPL
NUP155
NUP62
OAT
OBSL1
OCLN
ODAM
ORAI1
ORC1
ORC4
ORC6
OSTM1
OTOA
OTOF
OTOGL
OXCT1
PAH
PAPSS2
PARK2
PARK7
PAX1
PC
PCBD1
PCCA
PCCB
PCNT
PCYT1A
PDE6A
PDE6C
PDE6D
PDE6G
PDHB
PDHX
PDP1
PDSS1
PDSS2
PDX1
PEPD
PEX1
PEX10
PEX11B
PEX12
PEX13
PEX14
PEX16
PEX19
PEX2
PEX26
PEX3
PEX5
PEX6
PEX7
PFKM
PGAM2
PGAP1
PGAP2
PGAP3
PGM1
PGM3
PHC1
PHGDH
PHKB
PHKG2
PHOX2A
PHYH
PIEZO2
PIGN
PIGO
PIGV
PIK3R1
PIK3R5
PINK1
PIP5K1C
PKHD1
PKLR
PKP1
PLA2G4A
PLA2G5
PLA2G6
PLA2G7
PLCB1
PLCE1
PLEC
PLEKHG5
PLEKHM1
PLG
PLOD1
PLOD2
PLOD3
PMM2
PNKP
PNP
PNPLA1
PNPLA2
PNPLA6
PNPO
PNPT1
POC1A
POLH
POLR1C
POLR3A
POLR3B
POMC
POMGNT1
POMP
POMT1
POMT2
POR
POU1F1
PPIB
PPM1K
PPT1
PRDM5
PRF1
PRG4
PRKCD
PRKRA
PROP1
PRSS12
PRSS56
PRX
PSAP
PSAT1
PSMB8
PSMC3IP
PSPH
PTF1A
PTH
PTPN14
PTPRC
PTPRO
PTPRQ
PTS
PUS1
PVRL4
PYCR1
PYGL
PYGM
QARS
QDPR
RAB18
RAB23
RAB27A
RAB28
RAB33B
RAB3GAP1
RAB3GAP2
RAD50
RAG1
RAG2
RAPSN
RARS2
RAX
RBBP8
RBM28
RBP3
RBP4
RD3
RDH5
RDX
RELN
RFT1
RFX5
RFX6
RFXANK
RFXAP
RGS9
RGS9BP
RIN2
RIPK4
RLBP1
RMND1
RNASEH2A
RNASEH2B
RNASEH2C
RNASET2
RNF168
RNF216
ROBO3
ROGDI
RPE65
RPGRIP1
RPIA
RSPH1
RSPH4A
RSPH9
RSPO1
RSPO4
RTTN
SACS
SAG
SAMD9
SAMHD1
SAR1B
SARS2
SBF2
SCARB2
SCARF2
SCO1
SCP2
SDCCAG8
SDHAF1
SEC23A
SEC23B
SECISBP2
SEMA4A
SEPSECS
SERAC1
SERPINA1
SERPINB6
SERPINB7
SERPINE1
SERPINF1
SERPINH1
SFTPB
SFXN4
SGCA
SGCB
SGCD
SGCG
SGSH
SH3PXD2B
SH3TC2
SI
SIGMAR1
SIL1
SKIV2L
SLC11A2
SLC12A1
SLC12A3
SLC12A6
SLC17A5
SLC19A2
SLC19A3
SLC22A12
SLC22A5
SLC24A1
SLC24A4
SLC25A1
SLC25A12
SLC25A13
SLC25A15
SLC25A19
SLC25A20
SLC25A22
SLC25A3
SLC25A38
SLC26A2
SLC26A3
SLC26A4
SLC26A5
SLC27A4
SLC29A3
SLC2A10
SLC2A2
SLC33A1
SLC34A1
SLC34A2
SLC34A3
SLC35A1
SLC35A3
SLC35C1
SLC35D1
SLC38A8
SLC39A13
SLC39A4
SLC3A1
SLC41A1
SLC5A1
SLC5A5
SLC6A19
SLC6A3
SLC6A5
SLC7A14
SLC7A7
SLC7A9
SLX4
SMARCAL1
SMOC1
SMOC2
SMPD1
SNAI2
SNAP29
SNIP1
SNX10
SOBP
SP110
SP7
SPATA16
SPATA7
SPG11
SPG20
SPG21
SPG7
SPINK5
SPR
SRD5A3
ST14
ST3GAL3
ST3GAL5
STAG3
STAMBP
STAR
STAT5B
STIL
STIM1
STK4
STRA6
STRADA
STT3A
STT3B
STUB1
STX11
STXBP2
SUCLA2
SUCLG1
SUMF1
SUOX
SURF1
SYT14
SZT2
TAC3
TACO1
TACR3
TACSTD2
TAF2
TAF4B
TALDO1
TAP1
TAP2
TAPBP
TBC1D20
TBCE
TBX15
TBX19
TBXAS1
TCIRG1
TCN2
TCTN1
TCTN2
TCTN3
TDP1
TDRD7
TECPR2
TECR
TF
TFG
TFR2
TG
TGM1
TGM5
TH
TJP2
TK2
TMC1
TMC6
TMC8
TMCO1
TMEM126A
TMEM138
TMEM165
TMEM216
TMEM231
TMEM237
TMEM38B
TMEM5
TMIE
TMPRSS15
TMPRSS3
TMPRSS6
TNFRSF11B
TNFRSF13C
TNFSF11
TPI1
TPK1
TPMT
TPO
TPP1
TPRN
TRAF3IP2
TRAP1
TRAPPC11
TRAPPC9
TRDN
TREM2
TRHR
TRIM2
TRIM32
TRIM37
TRIOBP
TRIP11
TRMU
TRPM1
TRPM6
TSEN2
TSEN34
TSEN54
TSFM
TSHB
TSPEAR
TSPYL1
TTC19
TTC21B
TTC37
TTC7A
TTC8
TTI2
TTPA
TUBA8
TUBGCP6
TUFM
TULP1
TUSC3
TYK2
TYMP
TYR
TYROBP
TYRP1
UBE3B
UBR1
UMPS
UNC119
UNC13D
UPB1
UQCRB
UQCRC2
UQCRQ
UROC1
UROS
USH1C
USH1G
USH2A
VAX1
VLDLR
VPS13A
VPS13B
VPS37A
VPS45
VRK1
VSX2
WDPCP
WDR34
WDR35
WDR60
WDR62
WDR72
WFS1
WIPF1
WISP3
WNT10B
WNT3
WNT7A
WRAP53
WRN
WWOX
XDH
XPA
XPC
XPNPEP3
XYLT1
YARS2
ZAP70
ZBTB16
ZBTB24
ZFYVE26
ZMYND10
ZMYND15
ZNF335
ZNF469
ZNF513
ZNF592
ZP1
ABCA12
BBS1
BBS10
BBS12
BBS2
BBS4
BBS5
BBS7
H6PD
MKKS
MKS1

## Sheet: HGMD5+
PARK2
ABCC6
GJB2
SPG11
SLC26A4
TGM1
TCIRG1
ATP6V0A4
EYS
MYO15A
CLCN7
ALOX12B
PINK1
CDH23
ATP6V0A2
GDAP1
LEPRE1
DOCK8
PARK7
LDLRAP1
PYCR1
ROR2
USH2A
OTOF
TNFRSF11A
ILDR1
DFNB59
NIPAL4
C2orf71
CHST3
ALOXE3
CLN6
IMPG2
PCDH15
WDR62
MYO7A
DMP1
GJB3
CLDN14
LHFPL5
GJB6
BIN1
FKBP10
TNXB

## Sheet: HearingLoss
ATP6V1B1
BSND
CIB2
CISD2
CLDN14
CLPP
CLRN1
ESRRB
GIPC3
GPSM2
ILDR1
KARS
KCNE1
KCNQ1
LHFPL5
LRTOMT
MARVELD2
MYO3A
OTOA
OTOF
OTOGL
PCDH15
RDX
SLC26A4
TMPRSS3
TPRN
TRIOBP
USH1C
USH1G
USH2A
CDH23
GPR98
LOXHD1
MYO15A
PTPRQ
TBC1D24
TMIE

## Sheet: HGMD and HL combined
PARK2
ABCC6
GJB2
SPG11
SLC26A4
TGM1
TCIRG1
ATP6V0A4
EYS
MYO15A
CLCN7
ALOX12B
PINK1
CDH23
ATP6V0A2
GDAP1
LEPRE1
DOCK8
PARK7
LDLRAP1
PYCR1
ROR2
USH2A
OTOF
TNFRSF11A
ILDR1
DFNB59
NIPAL4
C2orf71
CHST3
ALOXE3
CLN6
IMPG2
PCDH15
WDR62
MYO7A
DMP1
GJB3
CLDN14
LHFPL5
GJB6
BIN1
FKBP10
TNXB
ATP6V1B1
BSND
CIB2
CISD2
CLPP
CLRN1
ESRRB
GIPC3
GPSM2
KARS
KCNE1
KCNQ1
LRTOMT
MARVELD2
MYO3A
OTOA
OTOGL
RDX
TMPRSS3
TPRN
TRIOBP
USH1C
USH1G
GPR98
LOXHD1
PTPRQ
TBC1D24
TMIE
